# Supplementary material for: Opposing directions of stage-specific body shape change in a close relative of C. elegans
Source: BMC Zool. 2022 Jul 6;7:38. doi: 10.1186/s40850-022-00131-y (PMC10127021; doi:10.1186/s40850-022-00131-y)
Supplement: Supplementary file 2 — Additional file 2. [file 40850_2022_131_MOESM2_ESM.xlsx]

## Sheet: 1_length_summary_statistics
species.stage	N	Min.	1st.Qu.	Median	Mean	3rd.Qu.	Max.	sd
C. inopinata Dauer-like	176	286	380	424	423	466	533	55
C. elegans Dauer	214	333	419	474	478	534	665	71
C. briggsae Dauer	85	319	423	452	451	480	574	45
C. tropicalis Dauer	93	340	464	496	499	534	604	48
C. elegans L1	40	201	229	248	248	264	314	25
C. elegans L2	40	322	358	377	384	401	484	39
C. elegans L3	86	347	452	486	487	526	642	58
C. elegans L4	41	632	714	749	748	774	870	47
C. elegans Young adult	30	686	812	826	832	874	1022	69
C. elegans Gravid adult	40	842	921	962	982	1052	1143	78
C. inopinata L1	20	266	311	323	320	336	345	19
C. inopinata L2	22	328	378	446	438	479	552	67
C. inopinata L3	138	359	499	549	579	663	860	113
C. inopinata L4	33	759	890	960	947	994	1064	72
C. inopinata Young adult	16	1127	1276	1372	1363	1456	1582	127
C. inopinata Gravid adult	32	1319	1510	1596	1608	1702	1821	120
All measures in microns.

## Sheet: 2_width_summary_statistics
species.stage	N	Min.	1st.Qu.	Median	Mean	3rd.Qu.	Max.	sd
C. inopinata Dauer-like	176	18	23	25	26	27	44	4
C. elegans Dauer	214	9	17	20	20	22	31	4
C. briggsae Dauer	85	12	15	17	17	19	26	3
C. tropicalis Dauer	93	12	17	18	19	21	31	3
C. elegans L1	40	11	14	16	16	16	21	2
C. elegans L2	40	18	22	24	23	24	28	2
C. elegans L3	86	20	25	28	28	31	39	4
C. elegans L4	41	37	41	44	44	48	56	5
C. elegans Young adult	30	37	46	50	51	54	65	6
C. elegans Gravid adult	40	48	59	66	65	71	82	8
C. inopinata L1	20	14	16	17	17	18	20	2
C. inopinata L2	22	17	19	22	23	25	35	5
C. inopinata L3	138	19	27	30	31	33	44	5
C. inopinata L4	33	33	42	46	45	48	52	5
C. inopinata Young adult	16	39	50	54	55	60	67	8
C. inopinata Gravid adult	32	59	65	70	69	73	88	6
All measures in microns.

## Sheet: 3_length_percent_differences
	C. inopinata Dauer-like	C. elegans Dauer	C. briggsae Dauer	C. tropicalis Dauer	C. elegans L1	C. elegans L2	C. elegans L3	C. elegans L4	C. elegans Young adult	C. elegans Gravid adult	C. inopinata L1	C. inopinata L2	C. inopinata L3	C. inopinata L4	C. inopinata Young adult	C. inopinata Gravid adult
C. inopinata Dauer-like	0	13	7	18	-41	-9	15	77	97	132	-24	4	37	124	223	280
C. elegans Dauer	-12	0	-6	4	-48	-20	2	57	74	105	-33	-8	21	98	185	236
C. briggsae Dauer	-6	6	0	11	-45	-15	8	66	85	118	-29	-3	29	110	203	257
C. tropicalis Dauer	-15	-4	-10	0	-50	-23	-2	50	67	97	-36	-12	16	90	173	222
C. elegans L1	71	93	82	101	0	55	97	202	236	296	29	77	134	282	450	549
C. elegans L2	10	24	17	30	-36	0	27	95	117	155	-17	14	51	147	255	318
C. elegans L3	-13	-2	-8	2	-49	-21	0	54	71	101	-34	-10	19	94	180	230
C. elegans L4	-43	-36	-40	-33	-67	-49	-35	0	11	31	-57	-41	-23	27	82	115
C. elegans Young adult	-49	-43	-46	-40	-70	-54	-41	-10	0	18	-61	-47	-30	14	64	93
C. elegans Gravid adult	-57	-51	-54	-49	-75	-61	-50	-24	-15	0	-67	-55	-41	-3	39	64
C. inopinata L1	32	49	41	56	-23	20	52	134	160	206	0	37	81	196	326	402
C. inopinata L2	-3	9	3	14	-43	-12	11	71	90	124	-27	0	32	116	211	267
C. inopinata L3	-27	-17	-22	-14	-57	-34	-16	29	44	69	-45	-24	0	64	135	178
C. inopinata L4	-55	-50	-52	-47	-74	-59	-49	-21	-12	4	-66	-54	-39	0	44	70
C. inopinata Young adult	-69	-65	-67	-63	-82	-72	-64	-45	-39	-28	-77	-68	-58	-31	0	18
C. inopinata Gravid adult	-74	-70	-72	-69	-85	-76	-70	-53	-48	-39	-80	-73	-64	-41	-15	0
Length pairwise average percent differences
Matrix not symmetrical because values are ((column mean – row mean)/row mean)*100

## Sheet: 4_width_percent_differences
	C. inopinata Dauer	C. elegans Dauer	C. briggsae Dauer	C. tropicalis Dauer	C. elegans L1	C. elegans L2	C. elegans L3	C. elegans L4	C. elegans Young adult	C. elegans Gravid adult	C. inopinata L1	C. inopinata L2	C. inopinata L3	C. inopinata L4	C. inopinata Young adult	C. inopinata Gravid adult
C. inopinata Dauer	0	-23	-32	-27	-39	-9	10	74	98	155	-35	-11	19	77	114	171
C. elegans Dauer	30	0	-12	-5	-21	18	43	126	157	231	-15	15	55	130	179	253
C. briggsae Dauer	47	13	0	8	-10	34	62	156	191	275	-4	30	76	160	215	299
C. tropicalis Dauer	36	5	-7	0	-17	24	50	137	170	247	-11	21	63	141	192	270
C. elegans L1	64	26	11	20	0	49	81	185	224	317	7	45	96	190	251	345
C. elegans L2	10	-15	-25	-19	-33	0	21	91	118	180	-28	-3	31	95	136	199
C. elegans L3	-9	-30	-38	-33	-45	-18	0	58	79	131	-41	-20	8	61	94	146
C. elegans L4	-42	-56	-61	-58	-65	-48	-37	0	14	46	-62	-49	-31	2	23	56
C. elegans Young adult	-49	-61	-66	-63	-69	-54	-44	-12	0	29	-67	-55	-40	-11	8	37
C. elegans Gravid adult	-61	-70	-73	-71	-76	-64	-57	-32	-22	0	-74	-65	-53	-31	-16	7
C. inopinata L1	53	17	4	12	-7	39	68	165	202	289	0	35	82	170	227	314
C. inopinata L2	13	-13	-23	-17	-31	3	24	96	123	188	-26	0	35	100	142	207
C. inopinata L3	-16	-36	-43	-39	-49	-24	-8	46	65	113	-45	-26	0	48	79	127
C. inopinata L4	-43	-57	-62	-59	-65	-49	-38	-2	12	44	-63	-50	-32	0	21	54
C. inopinata Young adult	-53	-64	-68	-66	-72	-58	-49	-19	-8	19	-69	-59	-44	-17	0	27
C. inopinata Gravid adult	-63	-72	-75	-73	-78	-67	-59	-36	-27	-6	-76	-67	-56	-35	-21	0
Width pairwise average percent differences
Matrix not symmetrical because values are ((column mean – row mean)/row mean)*100

## Sheet: 5_length_pairwise_effect_sizes
.y.	group1	group2	effsize	n1	n2	conf.low	conf.high	magnitude
length	C. inopinata Dauer-like	C. elegans Dauer	-0.8735	176	214	-1.07	-0.69	large
length	C. inopinata Dauer-like	C. briggsae Dauer	-0.556515	176	85	-0.81	-0.29	moderate
length	C. inopinata Dauer-like	C. tropicalis Dauer	-1.47566	176	93	-1.76	-1.2	large
length	C. inopinata Dauer-like	C. elegans L1	4.11388	176	40	3.72	4.57	large
length	C. inopinata Dauer-like	C. elegans L2	0.805463	176	40	0.47	1.18	large
length	C. inopinata Dauer-like	C. elegans L3	-1.14185	176	86	-1.43	-0.85	large
length	C. inopinata Dauer-like	C. elegans L4	-6.37751	176	41	-7.26	-5.75	large
length	C. inopinata Dauer-like	C. elegans Young adult	-6.58524	176	30	-8.12	-5.59	large
length	C. inopinata Dauer-like	C. elegans Gravid adult	-8.26679	176	40	-9.3	-7.59	large
length	C. inopinata Dauer-like	C. inopinata L1	2.4992	176	20	2.2	2.87	large
length	C. inopinata Dauer-like	C. inopinata L2	-0.247727	176	22	-0.75	0.26	small
length	C. inopinata Dauer-like	C. inopinata L3	-1.76379	176	138	-2	-1.57	large
length	C. inopinata Dauer-like	C. inopinata L4	-8.19537	176	33	-9.83	-6.97	large
length	C. inopinata Dauer-like	C. inopinata Young adult	-9.64874	176	16	-13.52	-7.85	large
length	C. inopinata Dauer-like	C. inopinata Gravid adult	-12.6892	176	32	-15.48	-10.83	large
length	C. elegans Dauer	C. briggsae Dauer	0.464265	214	85	0.22	0.69	small
length	C. elegans Dauer	C. tropicalis Dauer	-0.345043	214	93	-0.59	-0.11	small
length	C. elegans Dauer	C. elegans L1	4.3398	214	40	4	4.75	large
length	C. elegans Dauer	C. elegans L2	1.63592	214	40	1.31	2.01	large
length	C. elegans Dauer	C. elegans L3	-0.142942	214	86	-0.38	0.09	negligible
length	C. elegans Dauer	C. elegans L4	-4.49575	214	41	-5.09	-4.05	large
length	C. elegans Dauer	C. elegans Young adult	-5.07314	214	30	-6.15	-4.4	large
length	C. elegans Dauer	C. elegans Gravid adult	-6.74337	214	40	-7.47	-6.2	large
length	C. elegans Dauer	C. inopinata L1	3.04333	214	20	2.79	3.32	large
length	C. elegans Dauer	C. inopinata L2	0.583343	214	22	0.14	1.06	moderate
length	C. elegans Dauer	C. inopinata L3	-1.07411	214	138	-1.28	-0.87	large
length	C. elegans Dauer	C. inopinata L4	-6.5697	214	33	-7.82	-5.73	large
length	C. elegans Dauer	C. inopinata Young adult	-8.63591	214	16	-11.68	-7.17	large
length	C. elegans Dauer	C. inopinata Gravid adult	-11.4552	214	32	-13.72	-9.87	large
length	C. briggsae Dauer	C. tropicalis Dauer	-1.04039	85	93	-1.38	-0.75	large
length	C. briggsae Dauer	C. elegans L1	5.6129	85	40	4.86	6.72	large
length	C. briggsae Dauer	C. elegans L2	1.57329	85	40	1.11	2.21	large
length	C. briggsae Dauer	C. elegans L3	-0.708067	85	86	-1.06	-0.4	moderate
length	C. briggsae Dauer	C. elegans L4	-6.49388	85	41	-7.78	-5.61	large
length	C. briggsae Dauer	C. elegans Young adult	-6.58147	85	30	-8.58	-5.52	large
length	C. briggsae Dauer	C. elegans Gravid adult	-8.32733	85	40	-9.57	-7.48	large
length	C. briggsae Dauer	C. inopinata L1	3.79856	85	20	3.22	4.65	large
length	C. briggsae Dauer	C. inopinata L2	0.223067	85	22	-0.24	0.8	small
length	C. briggsae Dauer	C. inopinata L3	-1.49906	85	138	-1.75	-1.28	large
length	C. briggsae Dauer	C. inopinata L4	-8.28634	85	33	-10.44	-6.95	large
length	C. briggsae Dauer	C. inopinata Young adult	-9.6217	85	16	-13.67	-7.75	large
length	C. briggsae Dauer	C. inopinata Gravid adult	-12.765	85	32	-16.04	-10.78	large
length	C. tropicalis Dauer	C. elegans L1	6.54148	93	40	5.75	7.64	large
length	C. tropicalis Dauer	C. elegans L2	2.60138	93	40	2.09	3.29	large
length	C. tropicalis Dauer	C. elegans L3	0.217634	93	86	-0.09	0.53	small
length	C. tropicalis Dauer	C. elegans L4	-5.23116	93	41	-6.14	-4.57	large
length	C. tropicalis Dauer	C. elegans Young adult	-5.60714	93	30	-7.32	-4.62	large
length	C. tropicalis Dauer	C. elegans Gravid adult	-7.41575	93	40	-8.49	-6.7	large
length	C. tropicalis Dauer	C. inopinata L1	4.87154	93	20	4.23	5.73	large
length	C. tropicalis Dauer	C. inopinata L2	1.0475	93	22	0.58	1.74	large
length	C. tropicalis Dauer	C. inopinata L3	-0.924848	93	138	-1.15	-0.69	large
length	C. tropicalis Dauer	C. inopinata L4	-7.30937	93	33	-9.18	-6.25	large
length	C. tropicalis Dauer	C. inopinata Young adult	-9.02715	93	16	-12.55	-7.37	large
length	C. tropicalis Dauer	C. inopinata Gravid adult	-12.1076	93	32	-14.97	-10.34	large
length	C. elegans L1	C. elegans L2	-4.14798	40	40	-5.16	-3.59	large
length	C. elegans L1	C. elegans L3	-5.34993	40	86	-6.26	-4.72	large
length	C. elegans L1	C. elegans L4	-13.3237	40	41	-16.48	-11.38	large
length	C. elegans L1	C. elegans Young adult	-11.3064	40	30	-16.04	-9.09	large
length	C. elegans L1	C. elegans Gravid adult	-12.6273	40	40	-15.02	-11.09	large
length	C. elegans L1	C. inopinata L1	-3.29475	40	20	-4.54	-2.54	large
length	C. elegans L1	C. inopinata L2	-3.7711	40	22	-4.95	-3.14	large
length	C. elegans L1	C. inopinata L3	-4.05482	40	138	-4.51	-3.72	large
length	C. elegans L1	C. inopinata L4	-12.9781	40	33	-16.87	-10.69	large
length	C. elegans L1	C. inopinata Young adult	-12.2369	40	16	-18.14	-10.04	large
length	C. elegans L1	C. inopinata Gravid adult	-15.6719	40	32	-20.21	-13.17	large
length	C. elegans L2	C. elegans L3	-2.07147	40	86	-2.74	-1.68	large
length	C. elegans L2	C. elegans L4	-8.39512	40	41	-10.58	-7.12	large
length	C. elegans L2	C. elegans Young adult	-7.99256	40	30	-10.71	-6.46	large
length	C. elegans L2	C. elegans Gravid adult	-9.63244	40	40	-11.3	-8.55	large
length	C. elegans L2	C. inopinata L1	2.07165	40	20	1.73	2.61	large
length	C. elegans L2	C. inopinata L2	-0.976601	40	22	-1.61	-0.4	large
length	C. elegans L2	C. inopinata L3	-2.30554	40	138	-2.62	-2.01	large
length	C. elegans L2	C. inopinata L4	-9.69467	40	33	-12.47	-8.04	large
length	C. elegans L2	C. inopinata Young adult	-10.4495	40	16	-15.07	-8.47	large
length	C. elegans L2	C. inopinata Gravid adult	-13.6811	40	32	-16.8	-11.42	large
length	C. elegans L3	C. elegans L4	-4.93001	86	41	-5.75	-4.27	large
length	C. elegans L3	C. elegans Young adult	-5.41102	86	30	-6.78	-4.53	large
length	C. elegans L3	C. elegans Gravid adult	-7.1599	86	40	-8.21	-6.51	large
length	C. elegans L3	C. inopinata L1	3.85644	86	20	3.38	4.62	large
length	C. elegans L3	C. inopinata L2	0.788519	86	22	0.3	1.41	moderate
length	C. elegans L3	C. inopinata L3	-1.02358	86	138	-1.28	-0.8	large
length	C. elegans L3	C. inopinata L4	-7.02122	86	33	-8.65	-6.04	large
length	C. elegans L3	C. inopinata Young adult	-8.89529	86	16	-12.65	-7.4	large
length	C. elegans L3	C. inopinata Gravid adult	-11.8658	86	32	-14.62	-10.16	large
length	C. elegans L4	C. elegans Young adult	-1.42545	41	30	-2.04	-0.94	large
length	C. elegans L4	C. elegans Gravid adult	-3.61432	41	40	-4.3	-3.18	large
length	C. elegans L4	C. inopinata L1	11.9562	41	20	9.99	15.76	large
length	C. elegans L4	C. inopinata L2	5.37218	41	22	4.5	6.84	large
length	C. elegans L4	C. inopinata L3	1.95302	41	138	1.59	2.38	large
length	C. elegans L4	C. inopinata L4	-3.27633	41	33	-4.39	-2.63	large
length	C. elegans L4	C. inopinata Young adult	-6.44742	41	16	-9.48	-5.19	large
length	C. elegans L4	C. inopinata Gravid adult	-9.42377	41	32	-11.75	-7.92	large
length	C. elegans Young adult	C. elegans Gravid adult	-2.029	30	40	-2.68	-1.52	large
length	C. elegans Young adult	C. inopinata L1	10.1526	30	20	7.97	15.04	large
length	C. elegans Young adult	C. inopinata L2	5.81464	30	22	4.9	7.53	large
length	C. elegans Young adult	C. inopinata L3	2.70444	30	138	2.27	3.29	large
length	C. elegans Young adult	C. inopinata L4	-1.63862	30	33	-2.49	-1.07	large
length	C. elegans Young adult	C. inopinata Young adult	-5.21873	30	16	-7.43	-4.22	large
length	C. elegans Young adult	C. inopinata Gravid adult	-7.92618	30	32	-9.87	-6.66	large
length	C. elegans Gravid adult	C. inopinata L1	11.6044	40	20	10.38	13.78	large
length	C. elegans Gravid adult	C. inopinata L2	7.46698	40	22	6.68	8.9	large
length	C. elegans Gravid adult	C. inopinata L3	4.14012	40	138	3.71	4.67	large
length	C. elegans Gravid adult	C. inopinata L4	0.453201	40	33	-0.03	0.95	small
length	C. elegans Gravid adult	C. inopinata Young adult	-3.62832	40	16	-5.13	-2.82	large
length	C. elegans Gravid adult	C. inopinata Gravid adult	-6.17575	40	32	-7.56	-5.17	large
length	C. inopinata L1	C. inopinata L2	-2.39367	20	22	-3.26	-1.86	large
length	C. inopinata L1	C. inopinata L3	-3.19853	20	138	-3.59	-2.92	large
length	C. inopinata L1	C. inopinata L4	-11.9016	20	33	-15.53	-9.83	large
length	C. inopinata L1	C. inopinata Young adult	-11.5317	20	16	-16.85	-9.4	large
length	C. inopinata L1	C. inopinata Gravid adult	-14.9658	20	32	-19.17	-12.44	large
length	C. inopinata L2	C. inopinata L3	-1.52396	22	138	-1.93	-1.19	large
length	C. inopinata L2	C. inopinata L4	-7.33121	22	33	-9.15	-6.29	large
length	C. inopinata L2	C. inopinata Young adult	-9.14769	22	16	-12.31	-7.58	large
length	C. inopinata L2	C. inopinata Gravid adult	-12.0328	22	32	-14.81	-10.33	large
length	C. inopinata L3	C. inopinata L4	-3.88707	138	33	-4.6	-3.36	large
length	C. inopinata L3	C. inopinata Young adult	-6.53946	138	16	-8.11	-5.56	large
length	C. inopinata L3	C. inopinata Gravid adult	-8.82301	138	32	-10.27	-7.81	large
length	C. inopinata L4	C. inopinata Young adult	-4.03932	33	16	-5.63	-3.22	large
length	C. inopinata L4	C. inopinata Gravid adult	-6.66603	33	32	-8.16	-5.74	large
length	C. inopinata Young adult	C. inopinata Gravid adult	-1.98436	16	32	-2.81	-1.43	large

## Sheet: 6_width_pairwise_effect_sizes
.y.	group1	group2	effsize	n1	n2	conf.low	conf.high	magnitude
width	C. inopinata Dauer-like	C. elegans Dauer	1.5534	176	214	1.36	1.78	large
width	C. inopinata Dauer-like	C. briggsae Dauer	2.29215	176	85	2.02	2.66	large
width	C. inopinata Dauer-like	C. tropicalis Dauer	1.86412	176	93	1.57	2.24	large
width	C. inopinata Dauer-like	C. elegans L1	3.22753	176	40	2.81	3.73	large
width	C. inopinata Dauer-like	C. elegans L2	0.748436	176	40	0.5	1.04	moderate
width	C. inopinata Dauer-like	C. elegans L3	-0.656987	176	86	-0.96	-0.37	moderate
width	C. inopinata Dauer-like	C. elegans L4	-4.37906	176	41	-5.17	-3.83	large
width	C. inopinata Dauer-like	C. elegans Young adult	-4.80794	176	30	-6.1	-4	large
width	C. inopinata Dauer-like	C. elegans Gravid adult	-6.27495	176	40	-7.51	-5.56	large
width	C. inopinata Dauer-like	C. inopinata L1	2.93399	176	20	2.58	3.44	large
width	C. inopinata Dauer-like	C. inopinata L2	0.685263	176	22	0.2	1.37	moderate
width	C. inopinata Dauer-like	C. inopinata L3	-1.14048	176	138	-1.41	-0.91	large
width	C. inopinata Dauer-like	C. inopinata L4	-4.51047	176	33	-5.72	-3.75	large
width	C. inopinata Dauer-like	C. inopinata Young adult	-4.8063	176	16	-6.74	-3.78	large
width	C. inopinata Dauer-like	C. inopinata Gravid adult	-8.50167	176	32	-10.63	-7.1	large
width	C. elegans Dauer	C. briggsae Dauer	0.65505	214	85	0.41	0.94	moderate
width	C. elegans Dauer	C. tropicalis Dauer	0.254028	214	93	0.0045	0.49	small
width	C. elegans Dauer	C. elegans L1	1.36728	214	40	1.07	1.69	large
width	C. elegans Dauer	C. elegans L2	-1.18999	214	40	-1.5	-0.91	large
width	C. elegans Dauer	C. elegans L3	-2.21935	214	86	-2.54	-1.93	large
width	C. elegans Dauer	C. elegans L4	-5.88319	214	41	-6.76	-5.33	large
width	C. elegans Dauer	C. elegans Young adult	-6.04014	214	30	-7.51	-5.02	large
width	C. elegans Dauer	C. elegans Gravid adult	-7.28988	214	40	-8.71	-6.37	large
width	C. elegans Dauer	C. inopinata L1	1.00805	214	20	0.7	1.36	large
width	C. elegans Dauer	C. inopinata L2	-0.713525	214	22	-1.15	-0.3	moderate
width	C. elegans Dauer	C. inopinata L3	-2.55759	214	138	-2.86	-2.3	large
width	C. elegans Dauer	C. inopinata L4	-5.99987	214	33	-7.36	-5.14	large
width	C. elegans Dauer	C. inopinata Young adult	-5.84666	214	16	-8.25	-4.61	large
width	C. elegans Dauer	C. inopinata Gravid adult	-9.79986	214	32	-12.29	-8.22	large
width	C. briggsae Dauer	C. tropicalis Dauer	-0.414428	85	93	-0.72	-0.11	small
width	C. briggsae Dauer	C. elegans L1	0.672716	85	40	0.35	1.05	moderate
width	C. briggsae Dauer	C. elegans L2	-2.16862	85	40	-2.78	-1.72	large
width	C. briggsae Dauer	C. elegans L3	-2.99709	85	86	-3.51	-2.63	large
width	C. briggsae Dauer	C. elegans L4	-6.76922	85	41	-7.92	-5.99	large
width	C. briggsae Dauer	C. elegans Young adult	-6.71605	85	30	-8.66	-5.58	large
width	C. briggsae Dauer	C. elegans Gravid adult	-7.83494	85	40	-9.37	-6.81	large
width	C. briggsae Dauer	C. inopinata L1	0.246316	85	20	-0.14	0.63	small
width	C. briggsae Dauer	C. inopinata L2	-1.32329	85	22	-1.8	-0.9	large
width	C. briggsae Dauer	C. inopinata L3	-3.25392	85	138	-3.68	-2.91	large
width	C. briggsae Dauer	C. inopinata L4	-6.87761	85	33	-8.74	-5.77	large
width	C. briggsae Dauer	C. inopinata Young adult	-6.38388	85	16	-9.25	-5.04	large
width	C. briggsae Dauer	C. inopinata Gravid adult	-10.6193	85	32	-13.61	-8.71	large
width	C. tropicalis Dauer	C. elegans L1	1.13853	93	40	0.84	1.49	large
width	C. tropicalis Dauer	C. elegans L2	-1.59346	93	40	-2.15	-1.17	large
width	C. tropicalis Dauer	C. elegans L3	-2.55512	93	86	-3.05	-2.16	large
width	C. tropicalis Dauer	C. elegans L4	-6.30233	93	41	-7.45	-5.55	large
width	C. tropicalis Dauer	C. elegans Young adult	-6.35629	93	30	-8.16	-5.28	large
width	C. tropicalis Dauer	C. elegans Gravid adult	-7.54575	93	40	-9.08	-6.62	large
width	C. tropicalis Dauer	C. inopinata L1	0.746993	93	20	0.4	1.17	moderate
width	C. tropicalis Dauer	C. inopinata L2	-0.960443	93	22	-1.48	-0.56	large
width	C. tropicalis Dauer	C. inopinata L3	-2.86068	93	138	-3.28	-2.51	large
width	C. tropicalis Dauer	C. inopinata L4	-6.4157	93	33	-8.15	-5.31	large
width	C. tropicalis Dauer	C. inopinata Young adult	-6.09382	93	16	-8.97	-4.76	large
width	C. tropicalis Dauer	C. inopinata Gravid adult	-10.205	93	32	-12.8	-8.54	large
width	C. elegans L1	C. elegans L2	-3.79686	40	40	-4.86	-3.13	large
width	C. elegans L1	C. elegans L3	-4.03116	40	86	-4.72	-3.55	large
width	C. elegans L1	C. elegans L4	-8.0788	40	41	-9.87	-7.02	large
width	C. elegans L1	C. elegans Young adult	-7.59899	40	30	-10.06	-6.3	large
width	C. elegans L1	C. elegans Gravid adult	-8.50652	40	40	-10.36	-7.34	large
width	C. elegans L1	C. inopinata L1	-0.640025	40	20	-1.3	-0.15	moderate
width	C. elegans L1	C. inopinata L2	-1.98548	40	22	-2.71	-1.57	large
width	C. elegans L1	C. inopinata L3	-4.12421	40	138	-4.72	-3.67	large
width	C. elegans L1	C. inopinata L4	-8.16895	40	33	-10.79	-6.71	large
width	C. elegans L1	C. inopinata Young adult	-7.02777	40	16	-10.61	-5.46	large
width	C. elegans L1	C. inopinata Gravid adult	-11.8076	40	32	-15.83	-9.69	large
width	C. elegans L2	C. elegans L3	-1.56055	40	86	-1.97	-1.23	large
width	C. elegans L2	C. elegans L4	-5.8741	40	41	-7.23	-5.13	large
width	C. elegans L2	C. elegans Young adult	-5.89866	40	30	-8.07	-4.79	large
width	C. elegans L2	C. elegans Gravid adult	-7.16454	40	40	-8.61	-6.26	large
width	C. elegans L2	C. inopinata L1	3.44718	40	20	2.77	4.56	large
width	C. elegans L2	C. inopinata L2	0.164151	40	22	-0.38	0.89	negligible
width	C. elegans L2	C. inopinata L3	-1.99611	40	138	-2.35	-1.7	large
width	C. elegans L2	C. inopinata L4	-5.99747	40	33	-8.18	-4.88	large
width	C. elegans L2	C. inopinata Young adult	-5.63189	40	16	-8.42	-4.31	large
width	C. elegans L2	C. inopinata Gravid adult	-10.062	40	32	-13.44	-8.22	large
width	C. elegans L3	C. elegans L4	-3.76168	86	41	-4.46	-3.3	large
width	C. elegans L3	C. elegans Young adult	-4.2963	86	30	-5.55	-3.6	large
width	C. elegans L3	C. elegans Gravid adult	-5.85198	86	40	-6.9	-5.06	large
width	C. elegans L3	C. inopinata L1	3.7612	86	20	3.26	4.48	large
width	C. elegans L3	C. inopinata L2	1.28355	86	22	0.76	2.13	large
width	C. elegans L3	C. inopinata L3	-0.543152	86	138	-0.82	-0.27	moderate
width	C. elegans L3	C. inopinata L4	-3.89918	86	33	-4.96	-3.19	large
width	C. elegans L3	C. inopinata Young adult	-4.3702	86	16	-6.16	-3.39	large
width	C. elegans L3	C. inopinata Gravid adult	-7.97519	86	32	-10.11	-6.7	large
width	C. elegans L4	C. elegans Young adult	-1.11002	41	30	-1.7	-0.62	large
width	C. elegans L4	C. elegans Gravid adult	-3.1555	41	40	-3.9	-2.67	large
width	C. elegans L4	C. inopinata L1	7.91501	41	20	6.89	9.58	large
width	C. elegans L4	C. inopinata L2	4.69457	41	22	3.81	6.17	large
width	C. elegans L4	C. inopinata L3	2.95566	41	138	2.58	3.47	large
width	C. elegans L4	C. inopinata L4	-0.164266	41	33	-0.69	0.29	negligible
width	C. elegans L4	C. inopinata Young adult	-1.62944	41	16	-2.64	-0.99	large
width	C. elegans L4	C. inopinata Gravid adult	-4.57557	41	32	-5.78	-3.81	large
width	C. elegans Young adult	C. elegans Gravid adult	-2.03453	30	40	-2.68	-1.56	large
width	C. elegans Young adult	C. inopinata L1	7.43821	30	20	6.13	10.27	large
width	C. elegans Young adult	C. inopinata L2	5.09672	30	22	4.1	6.77	large
width	C. elegans Young adult	C. inopinata L3	3.61996	30	138	2.98	4.55	large
width	C. elegans Young adult	C. inopinata L4	0.962883	30	33	0.51	1.59	large
width	C. elegans Young adult	C. inopinata Young adult	-0.605895	30	16	-1.38	0.04	moderate
width	C. elegans Young adult	C. inopinata Gravid adult	-3.05495	30	32	-3.97	-2.49	large
width	C. elegans Gravid adult	C. inopinata L1	8.37153	40	20	7.28	10.32	large
width	C. elegans Gravid adult	C. inopinata L2	6.4993	40	22	5.57	7.86	large
width	C. elegans Gravid adult	C. inopinata L3	5.25602	40	138	4.63	6.24	large
width	C. elegans Gravid adult	C. inopinata L4	3.02345	40	33	2.55	3.67	large
width	C. elegans Gravid adult	C. inopinata Young adult	1.32343	40	16	0.76	2.09	large
width	C. elegans Gravid adult	C. inopinata Gravid adult	-0.603626	40	32	-1.09	-0.15	moderate
width	C. inopinata L1	C. inopinata L2	-1.6954	20	22	-2.36	-1.28	large
width	C. inopinata L1	C. inopinata L3	-3.88211	20	138	-4.5	-3.46	large
width	C. inopinata L1	C. inopinata L4	-8.00702	20	33	-10.89	-6.6	large
width	C. inopinata L1	C. inopinata Young adult	-6.8775	20	16	-10.46	-5.39	large
width	C. inopinata L1	C. inopinata Gravid adult	-11.6983	20	32	-15.75	-9.32	large
width	C. inopinata L2	C. inopinata L3	-1.68648	22	138	-2.46	-1.14	large
width	C. inopinata L2	C. inopinata L4	-4.81686	22	33	-6.64	-3.74	large
width	C. inopinata L2	C. inopinata Young adult	-5.08657	22	16	-7.34	-3.97	large
width	C. inopinata L2	C. inopinata Gravid adult	-8.59774	22	32	-11.47	-7.18	large
width	C. inopinata L3	C. inopinata L4	-3.09237	138	33	-3.92	-2.51	large
width	C. inopinata L3	C. inopinata Young adult	-3.80878	138	16	-5.22	-2.93	large
width	C. inopinata L3	C. inopinata Gravid adult	-7.07922	138	32	-8.62	-6.08	large
width	C. inopinata L4	C. inopinata Young adult	-1.49984	33	16	-2.38	-0.87	large
width	C. inopinata L4	C. inopinata Gravid adult	-4.40459	33	32	-5.42	-3.76	large
width	C. inopinata Young adult	C. inopinata Gravid adult	-2.11401	16	32	-3.12	-1.57	large

## Sheet: 7_length_wilcox_pairwise
.y.	group1	group2	n1	n2	statistic	p	p.adj	p.adj.signif
length	C. inopinata Dauer-like	C. elegans Dauer	176	214	10779	3.62e-13	7.76e-13	****
length	C. inopinata Dauer-like	C. briggsae Dauer	176	85	5322	0.00016	0.000176	***
length	C. inopinata Dauer-like	C. tropicalis Dauer	176	93	2502	7.79e-21	8.5e-20	****
length	C. inopinata Dauer-like	C. elegans L1	176	40	7036.5	6.55e-23	1.12e-21	****
length	C. inopinata Dauer-like	C. elegans L2	176	40	5022	2.57e-05	2.86e-05	****
length	C. inopinata Dauer-like	C. elegans L3	176	86	3209	3.8e-14	9.12e-14	****
length	C. inopinata Dauer-like	C. elegans L4	176	41	0	2.19e-23	5.26e-22	****
length	C. inopinata Dauer-like	C. elegans Young adult	176	30	0	2.2e-18	9.1e-18	****
length	C. inopinata Dauer-like	C. elegans Gravid adult	176	40	0	5.94e-23	1.12e-21	****
length	C. inopinata Dauer-like	C. inopinata L1	176	20	3397	9.89e-12	1.75e-11	****
length	C. inopinata Dauer-like	C. inopinata L2	176	22	1718	0.391	0.391	ns
length	C. inopinata Dauer-like	C. inopinata L3	176	138	2003.5	5.95e-37	7.14e-35	****
length	C. inopinata Dauer-like	C. inopinata L4	176	33	0	8.42e-20	5.94e-19	****
length	C. inopinata Dauer-like	C. inopinata Young adult	176	16	0	3.74e-11	6.32e-11	****
length	C. inopinata Dauer-like	C. inopinata Gravid adult	176	32	0	2.47e-19	1.19e-18	****
length	C. elegans Dauer	C. briggsae Dauer	214	85	10948	0.006	0.006	**
length	C. elegans Dauer	C. tropicalis Dauer	214	93	7905.5	0.004	0.004	**
length	C. elegans Dauer	C. elegans L1	214	40	8560	1.08e-23	3.24e-22	****
length	C. elegans Dauer	C. elegans L2	214	40	7579.5	1.03e-14	2.81e-14	****
length	C. elegans Dauer	C. elegans L3	214	86	8336	0.203	0.206	ns
length	C. elegans Dauer	C. elegans L4	214	41	4	4.07e-24	2.44e-22	****
length	C. elegans Dauer	C. elegans Young adult	214	30	0	7.63e-19	3.52e-18	****
length	C. elegans Dauer	C. elegans Gravid adult	214	40	0	1.08e-23	3.24e-22	****
length	C. elegans Dauer	C. inopinata L1	214	20	4274	1.71e-13	3.95e-13	****
length	C. elegans Dauer	C. inopinata L2	214	22	3100.5	0.014	0.015	*
length	C. elegans Dauer	C. inopinata L3	214	138	6909.5	3.49e-17	1.35e-16	****
length	C. elegans Dauer	C. inopinata L4	214	33	0	2.43e-20	2.43e-19	****
length	C. elegans Dauer	C. inopinata Young adult	214	16	0	2.62e-11	4.49e-11	****
length	C. elegans Dauer	C. inopinata Gravid adult	214	32	0	7.59e-20	5.69e-19	****
length	C. briggsae Dauer	C. tropicalis Dauer	85	93	1784	2.72e-10	3.98e-10	****
length	C. briggsae Dauer	C. elegans L1	85	40	3400	2.36e-19	1.18e-18	****
length	C. briggsae Dauer	C. elegans L2	85	40	2946	4.33e-11	7.22e-11	****
length	C. briggsae Dauer	C. elegans L3	85	86	2238	1.21e-05	1.36e-05	****
length	C. briggsae Dauer	C. elegans L4	85	41	0	1.18e-19	7.45e-19	****
length	C. briggsae Dauer	C. elegans Young adult	85	30	0	4.74e-16	1.42e-15	****
length	C. briggsae Dauer	C. elegans Gravid adult	85	40	0	2.36e-19	1.18e-18	****
length	C. briggsae Dauer	C. inopinata L1	85	20	1688	8.21e-12	1.47e-11	****
length	C. briggsae Dauer	C. inopinata L2	85	22	1057	0.349	0.352	ns
length	C. briggsae Dauer	C. inopinata L3	85	138	1417.5	2.02e-21	2.42e-20	****
length	C. briggsae Dauer	C. inopinata L4	85	33	0	4.22e-17	1.49e-16	****
length	C. briggsae Dauer	C. inopinata Young adult	85	16	0	2.61e-10	3.87e-10	****
length	C. briggsae Dauer	C. inopinata Gravid adult	85	32	0	9.33e-17	3.11e-16	****
length	C. tropicalis Dauer	C. elegans L1	93	40	3720	7.24e-20	5.69e-19	****
length	C. tropicalis Dauer	C. elegans L2	93	40	3552	1.04e-16	3.37e-16	****
length	C. tropicalis Dauer	C. elegans L3	93	86	4520	0.133	0.138	ns
length	C. tropicalis Dauer	C. elegans L4	93	41	0	3.48e-20	3.21e-19	****
length	C. tropicalis Dauer	C. elegans Young adult	93	30	0	2.15e-16	6.79e-16	****
length	C. tropicalis Dauer	C. elegans Gravid adult	93	40	0	7.25e-20	5.69e-19	****
length	C. tropicalis Dauer	C. inopinata L1	93	20	1859	2.84e-12	5.32e-12	****
length	C. tropicalis Dauer	C. inopinata L2	93	22	1546	0.000203	0.000221	***
length	C. tropicalis Dauer	C. inopinata L3	93	138	3599	1.55e-08	1.92e-08	****
length	C. tropicalis Dauer	C. inopinata L4	93	33	0	1.71e-17	6.84e-17	****
length	C. tropicalis Dauer	C. inopinata Young adult	93	16	0	1.93e-10	2.97e-10	****
length	C. tropicalis Dauer	C. inopinata Gravid adult	93	32	0	3.92e-17	1.43e-16	****
length	C. elegans L1	C. elegans L2	40	40	0	1.43e-14	3.58e-14	****
length	C. elegans L1	C. elegans L3	40	86	0	2.02e-19	1.1e-18	****
length	C. elegans L1	C. elegans L4	40	41	0	9.79e-15	2.74e-14	****
length	C. elegans L1	C. elegans Young adult	40	30	0	1.11e-12	2.13e-12	****
length	C. elegans L1	C. elegans Gravid adult	40	40	0	1.43e-14	3.58e-14	****
length	C. elegans L1	C. inopinata L1	40	20	15.5	1.71e-09	2.31e-09	****
length	C. elegans L1	C. inopinata L2	40	22	0	9.99e-11	1.58e-10	****
length	C. elegans L1	C. inopinata L3	40	138	0	6.78e-22	9.68e-21	****
length	C. elegans L1	C. inopinata L4	40	33	0	2.66e-13	5.93e-13	****
length	C. elegans L1	C. inopinata Young adult	40	16	0	6.8e-09	8.61e-09	****
length	C. elegans L1	C. inopinata Gravid adult	40	32	0	4.24e-13	8.64e-13	****
length	C. elegans L2	C. elegans L3	40	86	266.5	2.63e-14	6.44e-14	****
length	C. elegans L2	C. elegans L4	40	41	0	9.81e-15	2.74e-14	****
length	C. elegans L2	C. elegans Young adult	40	30	0	1.12e-12	2.13e-12	****
length	C. elegans L2	C. elegans Gravid adult	40	40	0	1.43e-14	3.58e-14	****
length	C. elegans L2	C. inopinata L1	40	20	775	4.25e-09	5.54e-09	****
length	C. elegans L2	C. inopinata L2	40	22	236.5	0.003	0.003	**
length	C. elegans L2	C. inopinata L3	40	138	167.5	1.67e-19	1e-18	****
length	C. elegans L2	C. inopinata L4	40	33	0	2.67e-13	5.93e-13	****
length	C. elegans L2	C. inopinata Young adult	40	16	0	6.82e-09	8.61e-09	****
length	C. elegans L2	C. inopinata Gravid adult	40	32	0	4.24e-13	8.64e-13	****
length	C. elegans L3	C. elegans L4	86	41	2	1.1e-19	7.33e-19	****
length	C. elegans L3	C. elegans Young adult	86	30	0	4.27e-16	1.31e-15	****
length	C. elegans L3	C. elegans Gravid adult	86	40	0	2.02e-19	1.1e-18	****
length	C. elegans L3	C. inopinata L1	86	20	1720	3.9e-12	7.2e-12	****
length	C. elegans L3	C. inopinata L2	86	22	1324	0.004	0.004	**
length	C. elegans L3	C. inopinata L3	86	138	2923	1.75e-10	2.73e-10	****
length	C. elegans L3	C. inopinata L4	86	33	0	3.75e-17	1.41e-16	****
length	C. elegans L3	C. inopinata Young adult	86	16	0	2.51e-10	3.76e-10	****
length	C. elegans L3	C. inopinata Gravid adult	86	32	0	8.32e-17	2.85e-16	****
length	C. elegans L4	C. elegans Young adult	41	30	172	2.58e-07	3.01e-07	****
length	C. elegans L4	C. elegans Gravid adult	41	40	2	1.14e-14	3.04e-14	****
length	C. elegans L4	C. inopinata L1	41	20	820	3.13e-10	4.53e-10	****
length	C. elegans L4	C. inopinata L2	41	22	902	8.26e-11	1.34e-10	****
length	C. elegans L4	C. inopinata L3	41	138	5021.5	5.29e-14	1.24e-13	****
length	C. elegans L4	C. inopinata L4	41	33	20	9.74e-13	1.92e-12	****
length	C. elegans L4	C. inopinata Young adult	41	16	0	6e-09	7.74e-09	****
length	C. elegans L4	C. inopinata Gravid adult	41	32	0	3.15e-13	6.87e-13	****
length	C. elegans Young adult	C. elegans Gravid adult	30	40	66	2.42e-10	3.68e-10	****
length	C. elegans Young adult	C. inopinata L1	30	20	600	2.99e-09	3.94e-09	****
length	C. elegans Young adult	C. inopinata L2	30	22	660	1.04e-09	1.43e-09	****
length	C. elegans Young adult	C. inopinata L3	30	138	3984.5	2.25e-15	6.59e-15	****
length	C. elegans Young adult	C. inopinata L4	30	33	121.5	2.84e-07	3.28e-07	****
length	C. elegans Young adult	C. inopinata Young adult	30	16	0	3.31e-08	4.01e-08	****
length	C. elegans Young adult	C. inopinata Gravid adult	30	32	0	1.43e-11	2.49e-11	****
length	C. elegans Gravid adult	C. inopinata L1	40	20	800	3.72e-10	5.31e-10	****
length	C. elegans Gravid adult	C. inopinata L2	40	22	880	1e-10	1.58e-10	****
length	C. elegans Gravid adult	C. inopinata L3	40	138	5518	7.26e-22	9.68e-21	****
length	C. elegans Gravid adult	C. inopinata L4	40	33	784.5	0.169	0.173	ns
length	C. elegans Gravid adult	C. inopinata Young adult	40	16	1	7.61e-09	9.51e-09	****
length	C. elegans Gravid adult	C. inopinata Gravid adult	40	32	0	4.25e-13	8.64e-13	****
length	C. inopinata L1	C. inopinata L2	20	22	8	9.93e-08	1.18e-07	****
length	C. inopinata L1	C. inopinata L3	20	138	0	5.43e-13	1.09e-12	****
length	C. inopinata L1	C. inopinata L4	20	33	0	1.48e-09	2.02e-09	****
length	C. inopinata L1	C. inopinata Young adult	20	16	0	3.79e-07	4.33e-07	****
length	C. inopinata L1	C. inopinata Gravid adult	20	32	0	1.85e-09	2.47e-09	****
length	C. inopinata L2	C. inopinata L3	22	138	416.5	4.88e-08	5.86e-08	****
length	C. inopinata L2	C. inopinata L4	22	33	0	4.72e-10	6.66e-10	****
length	C. inopinata L2	C. inopinata Young adult	22	16	0	2.11e-07	2.48e-07	****
length	C. inopinata L2	C. inopinata Gravid adult	22	32	0	6.08e-10	8.48e-10	****
length	C. inopinata L3	C. inopinata L4	138	33	17	9.23e-19	4.1e-18	****
length	C. inopinata L3	C. inopinata Young adult	138	16	0	6.38e-11	1.05e-10	****
length	C. inopinata L3	C. inopinata Gravid adult	138	32	0	1.37e-18	5.87e-18	****
length	C. inopinata L4	C. inopinata Young adult	33	16	0	1.93e-08	2.36e-08	****
length	C. inopinata L4	C. inopinata Gravid adult	33	32	0	4.46e-12	8.11e-12	****
length	C. inopinata Young adult	C. inopinata Gravid adult	16	32	35	1.42e-06	1.61e-06	****

## Sheet: 8_width_wilcox_pairwise
.y.	group1	group2	n1	n2	statistic	p	p.adj	p.adj.signif
width	C. inopinata Dauer-like	C. elegans Dauer	176	214	32932.5	2.82e-37	1.69e-35	****
width	C. inopinata Dauer-like	C. briggsae Dauer	176	85	14298.5	6.15e-33	1.23e-31	****
width	C. inopinata Dauer-like	C. tropicalis Dauer	176	93	15045	9.11e-30	1.56e-28	****
width	C. inopinata Dauer-like	C. elegans L1	176	40	7012.5	9.92e-23	8.5e-22	****
width	C. inopinata Dauer-like	C. elegans L2	176	40	4918.5	8.23e-05	9.59e-05	****
width	C. inopinata Dauer-like	C. elegans L3	176	86	4590.5	2.15e-07	2.77e-07	****
width	C. inopinata Dauer-like	C. elegans L4	176	41	27.5	3.7e-23	3.7e-22	****
width	C. inopinata Dauer-like	C. elegans Young adult	176	30	6	2.12e-18	7.95e-18	****
width	C. inopinata Dauer-like	C. elegans Gravid adult	176	40	0	4.68e-23	4.32e-22	****
width	C. inopinata Dauer-like	C. inopinata L1	176	20	3497.5	4.17e-13	8.78e-13	****
width	C. inopinata Dauer-like	C. inopinata L2	176	22	2766.5	0.001	0.001	**
width	C. inopinata Dauer-like	C. inopinata L3	176	138	4661.5	5.87e-21	4.14e-20	****
width	C. inopinata Dauer-like	C. inopinata L4	176	33	24	1.35e-19	6.75e-19	****
width	C. inopinata Dauer-like	C. inopinata Young adult	176	16	1	3.31e-11	5.93e-11	****
width	C. inopinata Dauer-like	C. inopinata Gravid adult	176	32	0	1.98e-19	8.36e-19	****
width	C. elegans Dauer	C. briggsae Dauer	214	85	12425.5	7.2e-07	9.09e-07	****
width	C. elegans Dauer	C. tropicalis Dauer	214	93	11635	0.018	0.019	*
width	C. elegans Dauer	C. elegans L1	214	40	7144	1.61e-11	2.97e-11	****
width	C. elegans Dauer	C. elegans L2	214	40	1695	1.19e-09	1.71e-09	****
width	C. elegans Dauer	C. elegans L3	214	86	1058	3.23e-33	7.75e-32	****
width	C. elegans Dauer	C. elegans L4	214	41	0	2.93e-24	3.52e-23	****
width	C. elegans Dauer	C. elegans Young adult	214	30	0	6.23e-19	2.49e-18	****
width	C. elegans Dauer	C. elegans Gravid adult	214	40	0	8.54e-24	9.32e-23	****
width	C. elegans Dauer	C. inopinata L1	214	20	3256	0.00011	0.000127	***
width	C. elegans Dauer	C. inopinata L2	214	22	1534	0.007	0.007	**
width	C. elegans Dauer	C. inopinata L3	214	138	919	4.82e-50	5.78e-48	****
width	C. elegans Dauer	C. inopinata L4	214	33	0	1.96e-20	1.24e-19	****
width	C. elegans Dauer	C. inopinata Young adult	214	16	0	2.28e-11	4.15e-11	****
width	C. elegans Dauer	C. inopinata Gravid adult	214	32	0	6.15e-20	3.35e-19	****
width	C. briggsae Dauer	C. tropicalis Dauer	85	93	3036	0.007	0.008	**
width	C. briggsae Dauer	C. elegans L1	85	40	2321	0.000946	0.001	**
width	C. briggsae Dauer	C. elegans L2	85	40	244.5	1.1e-14	2.81e-14	****
width	C. briggsae Dauer	C. elegans L3	85	86	125.5	9.62e-28	1.44e-26	****
width	C. briggsae Dauer	C. elegans L4	85	41	0	1.01e-19	5.27e-19	****
width	C. briggsae Dauer	C. elegans Young adult	85	30	0	4.02e-16	1.12e-15	****
width	C. briggsae Dauer	C. elegans Gravid adult	85	40	0	2.02e-19	8.36e-19	****
width	C. briggsae Dauer	C. inopinata L1	85	20	954	0.395	0.395	ns
width	C. briggsae Dauer	C. inopinata L2	85	22	297	7.92e-07	9.9e-07	****
width	C. briggsae Dauer	C. inopinata L3	85	138	106	7.1e-35	2.13e-33	****
width	C. briggsae Dauer	C. inopinata L4	85	33	0	3.58e-17	1.16e-16	****
width	C. briggsae Dauer	C. inopinata Young adult	85	16	0	2.26e-10	3.66e-10	****
width	C. briggsae Dauer	C. inopinata Gravid adult	85	32	0	7.94e-17	2.38e-16	****
width	C. tropicalis Dauer	C. elegans L1	93	40	2955.5	6.36e-08	8.39e-08	****
width	C. tropicalis Dauer	C. elegans L2	93	40	449.5	3.74e-12	7.12e-12	****
width	C. tropicalis Dauer	C. elegans L3	93	86	300.5	1.09e-26	1.45e-25	****
width	C. tropicalis Dauer	C. elegans L4	93	41	0	2.85e-20	1.71e-19	****
width	C. tropicalis Dauer	C. elegans Young adult	93	30	0	1.76e-16	5.03e-16	****
width	C. tropicalis Dauer	C. elegans Gravid adult	93	40	0	5.94e-20	3.35e-19	****
width	C. tropicalis Dauer	C. inopinata L1	93	20	1298	0.005	0.006	**
width	C. tropicalis Dauer	C. inopinata L2	93	22	507.5	0.000229	0.000259	***
width	C. tropicalis Dauer	C. inopinata L3	93	138	282.5	6.27e-35	2.13e-33	****
width	C. tropicalis Dauer	C. inopinata L4	93	33	0	1.39e-17	4.91e-17	****
width	C. tropicalis Dauer	C. inopinata Young adult	93	16	0	1.63e-10	2.68e-10	****
width	C. tropicalis Dauer	C. inopinata Gravid adult	93	32	0	3.21e-17	1.07e-16	****
width	C. elegans L1	C. elegans L2	40	40	9	2.08e-14	4.99e-14	****
width	C. elegans L1	C. elegans L3	40	86	2	1.91e-19	8.36e-19	****
width	C. elegans L1	C. elegans L4	40	41	0	8.02e-15	2.14e-14	****
width	C. elegans L1	C. elegans Young adult	40	30	0	8.71e-13	1.74e-12	****
width	C. elegans L1	C. elegans Gravid adult	40	40	0	1.17e-14	2.92e-14	****
width	C. elegans L1	C. inopinata L1	40	20	252.5	0.018	0.019	*
width	C. elegans L1	C. inopinata L2	40	22	29.5	1.2e-09	1.71e-09	****
width	C. elegans L1	C. inopinata L3	40	138	3	6.43e-22	4.82e-21	****
width	C. elegans L1	C. inopinata L4	40	33	0	2.09e-13	4.82e-13	****
width	C. elegans L1	C. inopinata Young adult	40	16	0	4.98e-09	6.79e-09	****
width	C. elegans L1	C. inopinata Gravid adult	40	32	0	3.36e-13	7.33e-13	****
width	C. elegans L2	C. elegans L3	40	86	495.5	1.22e-10	2.03e-10	****
width	C. elegans L2	C. elegans L4	40	41	0	8.57e-15	2.24e-14	****
width	C. elegans L2	C. elegans Young adult	40	30	0	9.5e-13	1.87e-12	****
width	C. elegans L2	C. elegans Gravid adult	40	40	0	1.25e-14	3.06e-14	****
width	C. elegans L2	C. inopinata L1	40	20	793.5	5.69e-10	8.64e-10	****
width	C. elegans L2	C. inopinata L2	40	22	531.5	0.177	0.18	ns
width	C. elegans L2	C. inopinata L3	40	138	382.5	1.04e-16	3.04e-16	****
width	C. elegans L2	C. inopinata L4	40	33	0	2.27e-13	5.14e-13	****
width	C. elegans L2	C. inopinata Young adult	40	16	0	5.59e-09	7.54e-09	****
width	C. elegans L2	C. inopinata Gravid adult	40	32	0	3.65e-13	7.82e-13	****
width	C. elegans L3	C. elegans L4	86	41	13	1.69e-19	8.11e-19	****
width	C. elegans L3	C. elegans Young adult	86	30	3	4.53e-16	1.24e-15	****
width	C. elegans L3	C. elegans Gravid adult	86	40	0	1.84e-19	8.36e-19	****
width	C. elegans L3	C. inopinata L1	86	20	1719.5	3.64e-12	7.05e-12	****
width	C. elegans L3	C. inopinata L2	86	22	1561.5	2.57e-06	3.12e-06	****
width	C. elegans L3	C. inopinata L3	86	138	4274.5	0.00042	0.000471	***
width	C. elegans L3	C. inopinata L4	86	33	11.5	6.06e-17	1.91e-16	****
width	C. elegans L3	C. inopinata Young adult	86	16	1	2.45e-10	3.92e-10	****
width	C. elegans L3	C. inopinata Gravid adult	86	32	0	7.56e-17	2.33e-16	****
width	C. elegans L4	C. elegans Young adult	41	30	260.5	3.65e-05	4.29e-05	****
width	C. elegans L4	C. elegans Gravid adult	41	40	14	2.65e-14	6.24e-14	****
width	C. elegans L4	C. inopinata L1	41	20	820	2.93e-10	4.63e-10	****
width	C. elegans L4	C. inopinata L2	41	22	902	7.94e-11	1.36e-10	****
width	C. elegans L4	C. inopinata L3	41	138	5542.5	1.09e-20	7.27e-20	****
width	C. elegans L4	C. inopinata L4	41	33	586	0.326	0.329	ns
width	C. elegans L4	C. inopinata Young adult	41	16	77	8.39e-06	1.01e-05	****
width	C. elegans L4	C. inopinata Gravid adult	41	32	0	3.05e-13	6.78e-13	****
width	C. elegans Young adult	C. elegans Gravid adult	30	40	80	6.65e-10	9.85e-10	****
width	C. elegans Young adult	C. inopinata L1	30	20	600	2.78e-09	3.83e-09	****
width	C. elegans Young adult	C. inopinata L2	30	22	660	1e-09	1.46e-09	****
width	C. elegans Young adult	C. inopinata L3	30	138	4114	2.3e-17	7.89e-17	****
width	C. elegans Young adult	C. inopinata L4	30	33	744	0.00061	0.000678	***
width	C. elegans Young adult	C. inopinata Young adult	30	16	161	0.07	0.071	ns
width	C. elegans Young adult	C. inopinata Gravid adult	30	32	9.5	3.48e-11	6.14e-11	****
width	C. elegans Gravid adult	C. inopinata L1	40	20	800	3.5e-10	5.45e-10	****
width	C. elegans Gravid adult	C. inopinata L2	40	22	880	9.68e-11	1.64e-10	****
width	C. elegans Gravid adult	C. inopinata L3	40	138	5520	5.95e-22	4.76e-21	****
width	C. elegans Gravid adult	C. inopinata L4	40	33	1308	6.76e-13	1.37e-12	****
width	C. elegans Gravid adult	C. inopinata Young adult	40	16	527	0.000177	0.000202	***
width	C. elegans Gravid adult	C. inopinata Gravid adult	40	32	436.5	0.021	0.022	*
width	C. inopinata L1	C. inopinata L2	20	22	30	1.58e-06	1.93e-06	****
width	C. inopinata L1	C. inopinata L3	20	138	2.5	5.38e-13	1.11e-12	****
width	C. inopinata L1	C. inopinata L4	20	33	0	1.36e-09	1.92e-09	****
width	C. inopinata L1	C. inopinata Young adult	20	16	0	3.39e-07	4.33e-07	****
width	C. inopinata L1	C. inopinata Gravid adult	20	32	0	1.74e-09	2.43e-09	****
width	C. inopinata L2	C. inopinata L3	22	138	345.5	5.9e-09	7.87e-09	****
width	C. inopinata L2	C. inopinata L4	22	33	1	5.01e-10	7.71e-10	****
width	C. inopinata L2	C. inopinata Young adult	22	16	0	2.05e-07	2.67e-07	****
width	C. inopinata L2	C. inopinata Gravid adult	22	32	0	5.94e-10	8.91e-10	****
width	C. inopinata L3	C. inopinata L4	138	33	91	1.05e-17	3.82e-17	****
width	C. inopinata L3	C. inopinata Young adult	138	16	7.5	7.82e-11	1.36e-10	****
width	C. inopinata L3	C. inopinata Gravid adult	138	32	0	1.21e-18	4.68e-18	****
width	C. inopinata L4	C. inopinata Young adult	33	16	69	3.25e-05	3.86e-05	****
width	C. inopinata L4	C. inopinata Gravid adult	33	32	0	4.29e-12	8.04e-12	****
width	C. inopinata Young adult	C. inopinata Gravid adult	16	32	35	1.39e-06	1.72e-06	****

## Sheet: 9_length_sum_stats_experiments
species.stage.experiment	N	Min.	1st.Qu.	Median	Mean	3rd.Qu.	Max.	sd
C. elegans Dauer ESH 2017	113	333	399	444	456	496	662	65
C. elegans Dauer GCW 2019	51	476	536	553	558	575	665	36
C. elegans Dauer KAM 2022	50	369	416	442	446	476	558	44
C. elegans L3 GCW Evol. Lett. 2018	36	403	502	520	518	538	642	47
C. elegans L3 KM 2022	50	347	436	460	465	484	599	56
C. inopinata Dauer-like ESH	97	326	399	432	429	462	524	45
C. inopinata Dauer-like GCW	34	323	451	480	470	500	533	46
C. inopinata Dauer-like KAM	45	286	349	367	373	393	452	40
C. inopinata L3 GCW Evol. Lett. 2018	40	512	582	710	689	782	860	104
C. inopinata L3 KAM 2022	98	359	476	522	535	569	747	82
All measures in microns

## Sheet: 10_width_sum_stats_experiments
species.stage.experiment	N	Min.	1st.Qu.	Median	Mean	3rd.Qu.	Max.	sd
C. elegans Dauer ESH 2017	113	9	16	17	18	21	28	4
C. elegans Dauer GCW 2019	51	17	19	21	21	23	29	2
C. elegans Dauer KAM 2022	50	16	19	22	22	24	31	3
C. elegans L3 GCW Evol. Lett. 2018	36	28	29	31	31	32	39	3
C. elegans L3 KM 2022	50	20	24	26	26	29	35	3
C. inopinata Dauer-like ESH	97	19	24	26	27	29	44	4
C. inopinata Dauer-like GCW	34	20	23	25	25	26	29	2
C. inopinata Dauer-like KAM	45	18	22	23	23	25	32	3
C. inopinata L3 GCW Evol. Lett. 2018	40	22	31	32	34	38	44	5
C. inopinata L3 KAM 2022	98	19	27	29	29	31	39	4
All measures in microns

[truncated: 8 more sheets: 11_length_perc_diff_experiments, 12_width_perc_diff_experiments, 13_length_wilcox_experiments, 14_width_wilcox_experiments, 15_post-hoc_pairwise_PERMANOVA, 16_k_means_chisq_FET_pairwise, 17_GPS_coordinates_isolates, 18_barcoding_mating_tests]
